# Supplementary material for: Molecular Pathways Linking High-Fat Diet and PM2.5 Exposure to Metabolically Abnormal Obesity: A Systematic Review and Meta-Analysis
Source: Biomolecules. 2024 Dec 16;14(12):1607. doi: 10.3390/biom14121607 (PMC11674716; doi:10.3390/biom14121607)
Supplement: Supplementary file 1 [file biomolecules-14-01607-s001.zip]

Archive with 1 entries (1 files):
- biomolecules-3350555-supplementary.pdf
